# Supplementary material for: Sensitivity of Buff-Tailed Bumblebee (Bombus terrestris L.) to Insecticides with Different Mode of Action
Source: Insects. 2022 Feb 10;13(2):184. doi: 10.3390/insects13020184 (PMC8879041; doi:10.3390/insects13020184)
Supplement: Supplementary file 1 [file insects-13-00184-s001.zip]

Archive with 1 entries (1 files):
- insects-1526892-supplementary.pdf
